# Supplementary material for: Crude Plant Extracts and Their Anti-Inflammatory Potential in Oral Inflammatory Cell Models: A Systematic Review of In Vitro Studies
Source: Int J Mol Sci. 2025 Nov 21;26(23):11253. doi: 10.3390/ijms262311253 (PMC12692579; doi:10.3390/ijms262311253)
Supplement: Supplementary file 1 [file ijms-26-11253-s001.zip]

Archive with 1 entries (1 files):
- Table S1_details of quality assessment.xlsx
