# Supplementary material for: Crude Plant Extracts and Their Anti-Inflammatory Potential in Oral Inflammatory Cell Models: A Systematic Review of In Vitro Studies
Source: Int J Mol Sci. 2025 Nov 21;26(23):11253. doi: 10.3390/ijms262311253 (PMC12692579; doi:10.3390/ijms262311253)
Supplement: Supplementary file 1 [file ijms-26-11253-s001.zip › Table S1_details of quality assessment.xlsx]

## Sheet: Sheet3
	1	2	3	4	5	6	7	8	9	10	11	12	13	14	15
Author	Test substance identification	Test substance administration/ exposure	Test system (cell line/primary culture) identification	Justification for test system	Test system preparation and maintenance	Concentration(s) used	Exposure duration(s)	Replicates	Positive and negative controls	Endpoint(s) measured	Validity of methods used	Data documentation and statistical analysis	Results reproducibility	Study design clarity	Plausibility of study design and data	Total
	Full chemical characterization (e.g., name, purity, batch)	Method of exposure (e.g., added to medium, duration, route) clearly described	Cell type clearly identified (species, tissue, origin, e.g., HOK, THP-1)	Rationale for selecting this cell type for the endpoint(s) measured	Culture conditions, passage number, medium composition, etc. described	Tested concentration(s) and rationale are reported	Duration of exposure(s) is reported clearly	Number of independent experiments and technical replicates are reported	Both types of controls included and described	Clear definition and justification of endpoints (e.g., cytokines like IL-6, TNF-α, IL-1β)	Methods for measuring endpoints are validated (e.g., ELISA, qPCR, Western blot)	Raw data, summary data, and appropriate statistical analysis reported	Results confirmed by repeated experiments or supported by literature	Study design and procedures are transparently and logically presented	Internal consistency and biological plausibility of the results
Zhao L, La VD, Grenier D.	0	1	1	1	1	1	1	1	1	1	1	1	1	1	1	14
Ehrnhöfer-Ressler MM, Fricke K, Pignitter M, Walker JM, Walker J, Rychlik M, Somoza V.	1	1	1	1	1	1	1	1	0	1	1	1	1	1	1	14
Yun CS, Choi YG, Jeong MY, Lee JH, Lim S.	1	1	1	1	1	1	1	0	1	1	0	1	0	1	0	11
Lombardo Bedran TB, Morin MP, Palomari Spolidorio D, Grenier D.	0	1	1	1	1	1	1	0	1	1	1	1	1	1	1	13
Satthakarn S, Chung WO, Promsong A, Nittayananta W.	0	1	1	0	1	1	1	1	0	1	1	1	0	0	0	9
I. G. Yun, S. H. Ahn, W. J. Yoon, C. S. Kim, Y. K. Lim, J. K. Kook, S. Jung, C. H. Choi and T. H. Lee	0	1	1	1	1	1	1	0	1	1	1	1	1	1	1	13
Pobłocka-Olech L, Inkielewicz-Stepniak I, Krauze-Baranowska M.	1	1	1	0	1	1	1	1	1	1	1	1	1	1	1	14
Ben Lagha A, Maquera Huacho P, Grenier D.	1	1	1	1	1	1	1	1	1	1	1	1	1	1	1	15
Shiba F, Miyauchi M, Chea C, Furusho H, Iwasaki S, Shimizu R, Ohta K, Nishihara T, Takata T.	0	1	1	1	1	0	1	1	1	1	1	1	1	1	1	13
Shin SW, Hwang YS.	0	1	1	0	1	1	1	0	1	1	1	1	1	1	0	11
Wada A, Murakami K, Ishikawa Y, Amoh T, Hirao K, Hosokawa Y, Hinode D, Miyake Y, Yumoto H.	0	1	1	1	1	0	1	1	1	1	1	1	1	1	1	13
Al-Shibani N, Al-Kattan R, Alssum L, Allam E.	0	1	1	1	1	1	1	0	0	1	1	1	1	1	0	11
	Reliable without restrictions: Score ≥ 12
	Reliable with restrictions: Score 8–11					highest agreement
	Not reliable: Score < 8
	Score (0 = No, 1 = Yes, N/A = Not applicable)
